# Supplementary material for: Bimodal distribution of intestinal Candida in children with autism and its potential link with worse ASD symptoms
Source: Gut Microbes Rep. 2024 Jun 27;1(1):2358324. doi: 10.1080/29933935.2024.2358324 (PMC12940154; doi:10.1080/29933935.2024.2358324)
Supplement: Supplemental Material [file KGMR_A_2358324_SM9630.xlsx]

## Sheet: Metadata
Sample ID	Group	Gender	Age	constipation (GS 1)	diarrhea (GS 2)	consistency (GS 3)	smell (GS 4)	flatulence (GS 5)	abdominal pain (GS 6)	GS Index total	speech/lang/comunication (ATEC 1)	sociability (ATEC 2)	sensory/cognition (ATEC 3)	health/physical/behavior (ATEC 4)	ATEC Total	Sensory Perceptual Approach Behaviors (SENSORY) (PDD-BI 1)	Ritualisms/Resistance to Change (RITUAL) (PDD-BI 2)	Social Pragmatic Problemes (SOCPP) (PDD-BI 3)	Social Approach Behaviors (SOCAPP) (PDD-BI 4)	Expressive Language (EXPRESS) (PDD-BI 5)	Semantic/Pragmatic Problems (SEMPP)	Arousal Regulation Problems (AROUSE)	Specific Fears (FEARS)	Aggressiveness (AGG)	Learning, Memory, and Receptive Language (LMRL)	PDD-BI total (Sensory+Ritual+Socpp-Socapp-Express)	Seafood consumption (No=0, Yes=1)	Diet(GF/CF. No=0, Yes=1)
6	TD	M	12	0	0	0	0	0	0	0	N/A	N/A	N/A	N/A	N/A	N/A	N/A	N/A	N/A	N/A	N/A	N/A	N/A	N/A	N/A	N/A	1	0
21	TD	M	13	0	0	0	0	0	0	0	N/A	N/A	N/A	N/A	N/A	N/A	N/A	N/A	N/A	N/A	N/A	N/A	N/A	N/A	N/A	N/A	0	0
22	TD	M	5	0	0	0	0	0	0	0	N/A	N/A	N/A	N/A	N/A	N/A	N/A	N/A	N/A	N/A	N/A	N/A	N/A	N/A	N/A	N/A	0	0
31	TD	M	12	0	0	0	0	0	0	0	N/A	N/A	N/A	N/A	N/A	N/A	N/A	N/A	N/A	N/A	N/A	N/A	N/A	N/A	N/A	N/A	0	0
46	TD	M	4	0	0	0	0	0	0	0	N/A	N/A	N/A	N/A	N/A	N/A	N/A	N/A	N/A	N/A	N/A	N/A	N/A	N/A	N/A	N/A	1	0
47	TD	M	8	0	0	0	0	0	0	0	N/A	N/A	N/A	N/A	N/A	N/A	N/A	N/A	N/A	N/A	N/A	N/A	N/A	N/A	N/A	N/A	0	0
48	TD	M	13	0	0	0	0	0	0	0	N/A	N/A	N/A	N/A	N/A	N/A	N/A	N/A	N/A	N/A	N/A	N/A	N/A	N/A	N/A	N/A	0	0
49	TD	M	6	0	0	0	0	0	0	0	N/A	N/A	N/A	N/A	N/A	N/A	N/A	N/A	N/A	N/A	N/A	N/A	N/A	N/A	N/A	N/A	0	0
50	TD	M	4	0	0	0	0	0	0	0	N/A	N/A	N/A	N/A	N/A	N/A	N/A	N/A	N/A	N/A	N/A	N/A	N/A	N/A	N/A	N/A	0	0
51	TD	M	5	0	0	0	0	0	0	0	N/A	N/A	N/A	N/A	N/A	N/A	N/A	N/A	N/A	N/A	N/A	N/A	N/A	N/A	N/A	N/A	0	0
53	TD	M	6	0	0	0	0	0	0	0	N/A	N/A	N/A	N/A	N/A	N/A	N/A	N/A	N/A	N/A	N/A	N/A	N/A	N/A	N/A	N/A	0	0
54	TD	M	3	0	0	0	0	0	0	0	N/A	N/A	N/A	N/A	N/A	N/A	N/A	N/A	N/A	N/A	N/A	N/A	N/A	N/A	N/A	N/A	0	0
4	TD	F	14	1	0	0	0	0	0	1	N/A	N/A	N/A	N/A	N/A	N/A	N/A	N/A	N/A	N/A	N/A	N/A	N/A	N/A	N/A	N/A	1	0
8	TD	F	4	1	0	0	0	0	0	1	N/A	N/A	N/A	N/A	N/A	N/A	N/A	N/A	N/A	N/A	N/A	N/A	N/A	N/A	N/A	N/A	1	0
12	TD	F	4	1	0	0	0	0	0	1	N/A	N/A	N/A	N/A	N/A	N/A	N/A	N/A	N/A	N/A	N/A	N/A	N/A	N/A	N/A	N/A	1	0
52	TD	M	8	0	0	0	0	1	0	1	N/A	N/A	N/A	N/A	N/A	N/A	N/A	N/A	N/A	N/A	N/A	N/A	N/A	N/A	N/A	N/A	0	0
55	TD	M	16	0	0	1	1	0	0	2	N/A	N/A	N/A	N/A	N/A	N/A	N/A	N/A	N/A	N/A	N/A	N/A	N/A	N/A	N/A	N/A	0	0
3	TD	M	10	0	0	0	0	2	1	3	NA	N/A	N/A	N/A	N/A	N/A	N/A	N/A	N/A	N/A	N/A	N/A	N/A	N/A	N/A	N/A	0	1
C49	TD	M	12	0	0	0	1	2	1	4	NA	NA	NA	NA	NA	NA	NA	NA	NA	NA	NA	NA	NA	NA	NA	NA	NA	NA
C51	TD	F	16	2	0	0	0	1	1	4	NA	NA	NA	NA	NA	NA	NA	NA	NA	NA	NA	NA	NA	NA	NA	NA	NA	NA
C52	TD	F	14	1	0	0	0	1	2	4	NA	NA	NA	NA	NA	NA	NA	NA	NA	NA	NA	NA	NA	NA	NA	NA	NA	NA
C56	TD	F	12	1	0	0	1	2	1	5	NA	NA	NA	NA	NA	NA	NA	NA	NA	NA	NA	NA	NA	NA	NA	NA	NA	NA
C58	TD	F	5	1	0	0	0	1	0	2	NA	NA	NA	NA	NA	NA	NA	NA	NA	NA	NA	NA	NA	NA	NA	NA	NA	NA
C59	TD	M	13	0	0	1	1	2	1	5	NA	NA	NA	NA	NA	NA	NA	NA	NA	NA	NA	NA	NA	NA	NA	NA	NA	NA
C61	TD	M	5	0	0	0	0	0	0	0	NA	NA	NA	NA	NA	NA	NA	NA	NA	NA	NA	NA	NA	NA	NA	NA	NA	NA
C1	TD	M	9	0	0	0	0	0	0	0	NA	NA	NA	NA	NA	NA	NA	NA	NA	NA	NA	NA	NA	NA	NA	NA	NA	NA
C10	TD	M	5	0	0	0	0	0	0	0	NA	NA	NA	NA	NA	NA	NA	NA	NA	NA	NA	NA	NA	NA	NA	NA	NA	NA
C11	TD	M	5	0	0	0	0	0	0	0	NA	NA	NA	NA	NA	NA	NA	NA	NA	NA	NA	NA	NA	NA	NA	NA	NA	NA
C12	TD	M	9	0	0	0	0	0	0	0	NA	NA	NA	NA	NA	NA	NA	NA	NA	NA	NA	NA	NA	NA	NA	NA	NA	NA
C2	TD	M	6	0	0	0	0	0	0	0	NA	NA	NA	NA	NA	NA	NA	NA	NA	NA	NA	NA	NA	NA	NA	NA	NA	NA
C3	TD	F	8	0	0	0	0	0	0	0	NA	NA	NA	NA	NA	NA	NA	NA	NA	NA	NA	NA	NA	NA	NA	NA	NA	NA
C4	TD	M	6	0	0	0	0	0	0	0	NA	NA	NA	NA	NA	NA	NA	NA	NA	NA	NA	NA	NA	NA	NA	NA	NA	NA
C5	TD	M	9	0	0	0	0	0	0	0	NA	NA	NA	NA	NA	NA	NA	NA	NA	NA	NA	NA	NA	NA	NA	NA	NA	NA
C5a	TD	M	9	1	0	0	0	1	0	2	NA	NA	NA	NA	NA	NA	NA	NA	NA	NA	NA	NA	NA	NA	NA	NA	NA	NA
C6	TD	M	6	0	0	0	0	0	0	0	NA	NA	NA	NA	NA	NA	NA	NA	NA	NA	NA	NA	NA	NA	NA	NA	NA	NA
C7	TD	F	4	2	0	1	1	0	1	5	NA	NA	NA	NA	NA	NA	NA	NA	NA	NA	NA	NA	NA	NA	NA	NA	NA	NA
C8	TD	M	6	2	0	0	0	0	0	2	NA	NA	NA	NA	NA	NA	NA	NA	NA	NA	NA	NA	NA	NA	NA	NA	NA	NA
C9	TD	M	7	0	0	0	0	0	0	0	NA	NA	NA	NA	NA	NA	NA	NA	NA	NA	NA	NA	NA	NA	NA	NA	NA	NA
44	ASD	M	6	0	0	0	1	0	0	1	6	15	10	17	48	14	27	17	78	17	NA	NA	NA	NA	NA	-37	0	0
34	ASD	M	8	0	0	1	0	0	1	2	24	21	23	38	106	18	16	21	28	0	NA	NA	NA	NA	NA	27	0	0
35	ASD	M	11	1	0	0	0	1	0	2	8	16	18	11	53	23	17	20	57	56	NA	NA	NA	NA	NA	-53	0	0
37	ASD	M	11	1	0	0	0	1	0	2	9	19	15	28	71	2	13	18	71	83	NA	NA	NA	NA	NA	-121	0	0
30	ASD	M	9	0	0	1	1	1	0	3	0	18	13	29	60	20	31	18	62	85	NA	NA	NA	NA	NA	-78	0	1
41	ASD	M	6	1	0	0	0	2	0	3	3	14	12	29	58	8	17	12	74	90	NA	NA	NA	NA	NA	-127	0	NA
1	ASD	M	6	1	0	1	1	0	1	4	0	16	12	24	52	21	28	22	67	62	NA	NA	NA	NA	NA	-58	1	1
24	ASD	M	4	0	0	2	0	2	0	5	15	28	27	31	101	NA	NA	NA	NA	NA	NA	NA	NA	NA	NA	NA	0	0
29	ASD	F	4	2	0	1	2	0	0	5	16	17	15	37	85	40	8	15	54	42	NA	NA	NA	NA	NA	-33	1	0
32	ASD	M	5	0	0	1	1	2	1	5	14	19	25	52	110	30	24	27	57	41	NA	NA	NA	NA	NA	-17	0	0
20	ASD	M	4	1	0	0	2	2	1	6	NA	NA	NA	NA	NA	NA	NA	NA	NA	NA	NA	NA	NA	NA	NA	NA	0	0
39	ASD	F	5	2	0	1	1	1	1	6	13	16	13	12	54	6	17	10	57	16	NA	NA	NA	NA	NA	-40	0	1
40	ASD	M	4	1	0	1	2	1	1	6	13	15	19	39	86	37	16	27	56	45	NA	NA	NA	NA	NA	-21	1	1
13	ASD	M	3	2	1	1	1	1	1	7	23	14	11	38	86	45	19	7	34	10	NA	NA	NA	NA	NA	27	1	1
25	ASD	M	7	2	0	0	2	1	2	7	3	12	9	13	37	18	11	22	89	86	NA	NA	NA	NA	NA	-124	1	0
57	ASD	M	11	1	0	0	2	2	2	7	11	32	20	35	98	39	35	34	59	35	NA	NA	NA	NA	NA	14	0	NA
36	ASD	M	9	1	1	1	2	2	1	8	12	19	16	36	83	25	23	16	75	54	NA	NA	NA	NA	NA	-65	0	0
26	ASD	M	9	2	1	1	1	2	1	8	16	20	13	12	61	10	5	9	72	46	NA	NA	NA	NA	NA	-94	1	1
12b	ASD	M	6	0	0	1	0	0	0	1	9	21	18	27	75	26	20	26	48	57	28	24	30	38	15	-33	NA	NA
18b	ASD	M	5	1	0	0	2	2	1	6	13	10	0	39	62	49	35	10	76	21	12	27	37	22	31	-3	NA	NA
1b	ASD	M	11	0	0	1	1	0	0	2	2	4	6	14	26	6	8	6	83	88	10	11	16	3	33	-151	NA	NA
20b	ASD	M	12	1	1	1	1	2	1	7	6	8	12	29	55	14	19	19	85	70	22	7	16	12	32	-103	NA	NA
3b	ASD	M	9	2	0	0	0	2	2	6	19	16	16	16	67	25	11	12	40	0	NA	18	6	16	8	8	NA	NA
6b	ASD	M	13	2	0	1	2	1	0	6	2	20	22	29	73	27	20	21	48	61	27	31	22	7	0	-41	NA	NA
8b	ASD	M	14	2	0	0	2	0	2	6	6	15	7	28	56	22	16	9	82	83	13	30	45	12	32	-118	NA	NA
9b	ASD	M	15	2	0	0	2	1	2	7	3	16	3	27	49	7	15	28	82	67	11	6	28	11	36	-99	NA	NA
A1	ASD	M	13	2	0	1	0	0	0	3	3	34	29	42	108	42	17	21	22	12	na	35	46	42	6	46	NA	NA
A10	ASD	M	9	1	1	1	2	2	2	9	6	26	19	49	100	32	17	20	66	57	14	27	27	36	22	-54	NA	NA
A11	ASD	M	7	0	0	0	1	1	0	2	0	6	3	12	21	2	14	5	99	79	2	5	17	13	33	-157	NA	NA
A12	ASD	M	13	0	0	0	0	0	0	0	22	8	21	11	62	41	15	19	44	3	0	16	17	28	11	28	NA	NA
A13	ASD	M	7	0	0	0	0	0	0	0	7	4	11	22	44	13	13	17	80	61	9	12	13	9	32	-98	NA	NA
A18	ASD	M	16	1	0	1	2	2	1	7	12	19	20	34	85	49	16	22	54	42	21	24	26	19	21	-9	NA	NA
A19	ASD	M	12	1	0	0	0	0	0	1	0	22	9	24	55	2	10	11	88	92	5	13	23	24	32	-157	NA	NA
A21	ASD	F	16	1	0	1	1	2	1	6	2	0	1	10	13	2	13	8	72	0	8	7	25	9	0	-49	NA	NA
A22	ASD	M	17	2	0	0	0	2	0	4	0	21	8	15	55	12	26	7	69	88	9	14	14	15	35	-112	NA	NA
A23	ASD	M	6	0	1	2	2	0	2	7	20	26	24	37	107	13	3	3	25	0	0	26	5	41	2	-6	NA	NA
A24	ASD	M	4	2	1	1	1	2	1	8	20	17	26	64	127	43	31	18	29	14	13	29	37	35	7	49	NA	NA
A6	ASD	M	4	2	0	0	0	0	0	2	15	8	14	23	60	34	10	10	81	46	12	26	32	23	25	-73	NA	NA
A8	ASD	M	9	2	1	1	2	2	1	9	22	10	20	20	72	16	19	10	39	13	0	19	19	33	19	-7	NA	NA
A9	ASD	M	6	1	0	0	1	0	0	2	2	5	6	11	24	6	2	5	76	93	1	12	2	6	33	-156	NA	NA

## Sheet: Chit-square test
							Total Candida (Fungi Paper)	80% cutoff
							observed
								ASD	controls	total	actual rel freq
							participants with yeast	7	2	9	0.115385
							participants with no yeast	33	36	69	0.884615
							total	40	38	78
analysis of yeast levels in ASD vs. TD using Chi Squared test							actual rel freq	0.512821	0.487179
							expected
								ASD	controls
							participants with yeast	4.61538	4.38462
							participants with no yeast	35.3846	33.6154
							Chi squared
								1.23205	1.2969
								0.160702	0.16916
								chi squared value	2.85881
								p value	0.0908747
								p value	0.0908747
Candida albicans (Fungi Paper)	80% cutoff						S. cerevisiae (Fungi Paper)	22% cutoff
observed							observed
	ASD	controls	total	actual rel freq				ASD	controls	total	actual rel freq
participants with yeast	6	2	8	0.102564			participants with yeast	15	24	39	0.5
participants with no yeast	34	36	70	0.897436			participants with no yeast	25	14	39	0.5
total	40	38	78				total	40	38	78
actual rel freq	0.512821	0.487179					actual rel freq	0.512821	0.487179
expected							expected
	ASD	controls						ASD	controls
participants with yeast	4.10256	3.89744					participants with yeast	20	19
participants with no yeast	35.8974	34.1026					participants with no yeast	20	19
Chi squared							Chi squared
	0.877564	0.923752						1.25	1.31579
	0.100293	0.105572						1.25	1.31579
	chi squared value	2.00718						chi squared value	5.13158
	p value	0.156556						p value	0.0234943
	p value	0.156556						p value	0.0234943
